# Supplementary material for: Bioengineering Insights into Orientation and Structural Stability of Phenyl Methyl Thiazole Derivative with β-Cyclodextrin Through Computational Modeling
Source: Bioengineering (Basel). 2026 May 19;13(5):583. doi: 10.3390/bioengineering13050583 (PMC13203465; doi:10.3390/bioengineering13050583)
Supplement: Supplementary file 1 [file bioengineering-13-00583-s001.zip]

Archive with 1 entries (1 files):
- bioengineering-4302933-supplementary.pdf
